# Supplementary material for: The Lepidoptera of White Sands National Monument, Otero County, New Mexico, USA 9. A new species of Givira Walker (Cossidae, Hypoptinae) dedicated to Delinda Mix, including a list of species of Cossidae recorded from the Monument
Source: Zookeys. 2017 Feb 13;(655):141–56. doi: 10.3897/zookeys.655.11339 (PMC5345381; doi:10.3897/zookeys.655.11339)
Supplement: XML Treatment for Givira delindae [file zookeys.655.11339-treatment1.xml]

<!DOCTYPE tp:taxon-treatment
  PUBLIC "-//TaxonX//DTD Taxonomic Treatment Publishing DTD v0 20100105//EN" "tax-treatment-NSO.dtd">
<tp:taxon-treatment xmlns:tp="http://www.plazi.org/taxpub"><tp:treatment-meta><kwd-group><label>Taxon classification</label><kwd><named-content content-type="kingdom">Animalia</named-content></kwd><kwd><named-content content-type="order">Lepidoptera</named-content></kwd><kwd><named-content content-type="family">Cossidae</named-content></kwd></kwd-group><mixed-citation publication-type="journal"><person-group><name><surname>Metzler</surname><given-names>Eric H.</given-names></name></person-group><article-title>The <tp:taxon-name><tp:taxon-name-part taxon-name-part-type="order">Lepidoptera</tp:taxon-name-part></tp:taxon-name> of White Sands National Monument, Otero County, New Mexico, USA 9. A new species of <italic><tp:taxon-name><tp:taxon-name-part taxon-name-part-type="genus">Givira</tp:taxon-name-part></tp:taxon-name></italic> Walker (<tp:taxon-name><tp:taxon-name-part taxon-name-part-type="family">Cossidae</tp:taxon-name-part></tp:taxon-name>, <tp:taxon-name><tp:taxon-name-part taxon-name-part-type="subfamily">Hypoptinae</tp:taxon-name-part></tp:taxon-name>) dedicated to Delinda Mix, including a list of species of <tp:taxon-name><tp:taxon-name-part taxon-name-part-type="family">Cossidae</tp:taxon-name-part></tp:taxon-name> recorded from the Monument</article-title><source>Zookeys</source><day>13</day><month>2</month><year>2017</year><volume>2017</volume><issue>655</issue><fpage>141</fpage><lpage>156</lpage><pub-id pub-id-type="doi">10.3897/zookeys.655.11339</pub-id></mixed-citation></tp:treatment-meta><tp:nomenclature><tp:taxon-name>
            <tp:taxon-name-part taxon-name-part-type="genus">Givira</tp:taxon-name-part>
            <tp:taxon-name-part taxon-name-part-type="species">delindae</tp:taxon-name-part>
            <object-id xmlns:xlink="http://www.w3.org/1999/xlink" content-type="zoobank" xlink:type="simple">http://zoobank.org/F4D84641-CB30-45FA-B0BA-CACABF97FE96</object-id>
          </tp:taxon-name><tp:taxon-authority>Metzler</tp:taxon-authority><tp:taxon-status xmlns:xlink="http://www.w3.org/1999/xlink" xlink:type="simple">sp. n.</tp:taxon-status><xref ref-type="fig" rid="F1">Figs 1–4</xref><xref ref-type="fig" rid="F2">, 9</xref><xref ref-type="fig" rid="F2">, 12</xref><xref ref-type="fig" rid="F3">, 13–15</xref></tp:nomenclature><tp:treatment-sec sec-type="type material" id="SECID0ERGAE"><title>Type material.</title><p>
            <bold>Holotype</bold> ♂, pinned with labels as follows: “USA: N[ew]M[exico]: Otero Co., White Sands Nat[ional] Mon[ument], interdune vegetation, <named-content xmlns:xlink="http://www.w3.org/1999/xlink" content-type="dwc:verbatimCoordinates" xlink:type="simple"><named-content content-type="geo-json" specific-use="{&#34;type&#34;:&#34;Point&#34;,&#34;coordinates&#34;:[-106.189667,32.778167]}" id="NCID0E3GAE" xlink:type="simple">32°46.69'N 106°11.38'W</named-content></named-content>, 4,000’, 10 August 2010, <abbrev xmlns:xlink="http://www.w3.org/1999/xlink" xlink:title="White Sands National Monument" id="ABBRID0EBHAE" xlink:type="simple">WSNM</abbrev> 8, Eric H. Metzler uv trp, Accss # WHSA 00131, USNMENT 00913976, HOLOTYPE <italic><tp:taxon-name><tp:taxon-name-part taxon-name-part-type="genus">Givira</tp:taxon-name-part> <tp:taxon-name-part taxon-name-part-type="species">delindae</tp:taxon-name-part></tp:taxon-name></italic> Metzler 2017 [<named-content xmlns:xlink="http://www.w3.org/1999/xlink" content-type="dwc:institutional_code" xlink:type="simple">USNM</named-content>]. <bold>Allotype</bold> ♀, pinned with labels as follows: “USA: N[ew]M[exico]: Otero Co., White Sands Nat[ional] Mon[ument], interdune vegetation, <named-content xmlns:xlink="http://www.w3.org/1999/xlink" content-type="dwc:verbatimCoordinates" xlink:type="simple"><named-content content-type="geo-json" specific-use="{&#34;type&#34;:&#34;Point&#34;,&#34;coordinates&#34;:[-106.175167,32.773667]}" id="NCID0E1HAE" xlink:type="simple">32°46.42'N 106°10.51'W</named-content></named-content>, 4,012’, 4 June 2016, <abbrev xmlns:xlink="http://www.w3.org/1999/xlink" xlink:title="White Sands National Monument" id="ABBRID0E6HAE" xlink:type="simple">WSNM</abbrev> Z, Eric H. Metzler uv trp, Accss # WHSA 00131, Allotype <italic><tp:taxon-name><tp:taxon-name-part taxon-name-part-type="genus">Givira</tp:taxon-name-part> <tp:taxon-name-part taxon-name-part-type="species">delindae</tp:taxon-name-part></tp:taxon-name></italic> Metzler 2017 [<named-content xmlns:xlink="http://www.w3.org/1999/xlink" content-type="dwc:institutional_code" xlink:type="simple">USNM</named-content>]. <bold>Paratypes</bold>: 104 ♂, 3♀ All paratypes are “USA: N[ew]M[exico]: Otero County: White Sands Nat[ional] Mon[ument], Accsn#: <abbrev xmlns:xlink="http://www.w3.org/1999/xlink" xlink:title="White Sands National Monument" id="ABBRID0EVIAE" xlink:type="simple">WSNM</abbrev>-00131.” The specimens with discrete sample sites are “Eric H. Metzler uv trp” Sample sites within the dunes are: <abbrev xmlns:xlink="http://www.w3.org/1999/xlink" xlink:title="White Sands National Monument" id="ABBRID0EZIAE" xlink:type="simple">WSNM</abbrev> 1, open dunes, no vegetation, <named-content xmlns:xlink="http://www.w3.org/1999/xlink" content-type="dwc:verbatimCoordinates" xlink:type="simple"><named-content content-type="geo-json" specific-use="{&#34;type&#34;:&#34;Point&#34;,&#34;coordinates&#34;:[-106.189833,32.763000]}" id="NCID0EAJAE" xlink:type="simple">32°45.78'N, 106°11.39’ W</named-content></named-content> 4,014,’ 13 May 2007, (1♂), <abbrev xmlns:xlink="http://www.w3.org/1999/xlink" xlink:title="White Sands National Monument" id="ABBRID0EFJAE" xlink:type="simple">WSNM</abbrev> 2, interdunal vegetation, <named-content xmlns:xlink="http://www.w3.org/1999/xlink" content-type="dwc:verbatimCoordinates" xlink:type="simple"><named-content content-type="geo-json" specific-use="{&#34;type&#34;:&#34;Point&#34;,&#34;coordinates&#34;:[-106.193167,32.759500]}" id="NCID0EMJAE" xlink:type="simple">32°45.57'N, 106°11.59'W</named-content></named-content>, 4,006,’ 13 May 2007 (3 ♂, 1 ♂ gen. on slide <named-content xmlns:xlink="http://www.w3.org/1999/xlink" content-type="dwc:institutional_code" xlink:type="simple">USNM</named-content> 127,559), <abbrev xmlns:xlink="http://www.w3.org/1999/xlink" xlink:title="White Sands National Monument" id="ABBRID0EWJAE" xlink:type="simple">WSNM</abbrev> 3, edge of dunes/basin, <named-content xmlns:xlink="http://www.w3.org/1999/xlink" content-type="dwc:verbatimCoordinates" xlink:type="simple"><named-content content-type="geo-json" specific-use="{&#34;type&#34;:&#34;Point&#34;,&#34;coordinates&#34;:[-106.187333,32.761667]}" id="NCID0E4JAE" xlink:type="simple">32°45.70'N, 106°11.24'W</named-content></named-content>, 4,001’ 13 May 2007 (4 ♂, 1 ♂ gen. on slide <named-content xmlns:xlink="http://www.w3.org/1999/xlink" content-type="dwc:institutional_code" xlink:type="simple">USNM</named-content> 127,555), <abbrev xmlns:xlink="http://www.w3.org/1999/xlink" xlink:title="White Sands National Monument" id="ABBRID0EHKAE" xlink:type="simple">WSNM</abbrev> 8, interdune vegetation, <named-content xmlns:xlink="http://www.w3.org/1999/xlink" content-type="dwc:verbatimCoordinates" xlink:type="simple"><named-content content-type="geo-json" specific-use="{&#34;type&#34;:&#34;Point&#34;,&#34;coordinates&#34;:[-106.189650,32.761417]}" id="NCID0EOKAE" xlink:type="simple">32°45.685'N, 106°11.379’ W</named-content></named-content>, 4,000’ 3 June 2008 (3 ♂), 22 July 2008 (2 ♂), 20 June 2009 (1 ♂), 8 September 2015 (1♂), <abbrev xmlns:xlink="http://www.w3.org/1999/xlink" xlink:title="White Sands National Monument" id="ABBRID0ETKAE" xlink:type="simple">WSNM</abbrev> 9, interdune vegetation, <named-content xmlns:xlink="http://www.w3.org/1999/xlink" content-type="dwc:verbatimCoordinates" xlink:type="simple"><named-content content-type="geo-json" specific-use="{&#34;type&#34;:&#34;Point&#34;,&#34;coordinates&#34;:[-106.188583,32.762067]}" id="NCID0E1KAE" xlink:type="simple">32°45.724'N, 106°11.315'W</named-content></named-content>, 4,000’ 3 June 2008 (2 ♂), 22 July 2008 (2 ♂), 10 June 2009 (1♂), 20 June 2009 (2 ♂), 10 June 2013 (2 ♂) <abbrev xmlns:xlink="http://www.w3.org/1999/xlink" xlink:title="White Sands National Monument" id="ABBRID0E6KAE" xlink:type="simple">WSNM</abbrev> B, interdunal vegetation, <named-content xmlns:xlink="http://www.w3.org/1999/xlink" content-type="dwc:verbatimCoordinates" xlink:type="simple"><named-content content-type="geo-json" specific-use="{&#34;type&#34;:&#34;Point&#34;,&#34;coordinates&#34;:[-106.191567,32.759933]}" id="NCID0EGLAE" xlink:type="simple">32°45.596'N, 106°11.494'W</named-content></named-content>, 4,000’ 3 June 2008 (6 ♂), <abbrev xmlns:xlink="http://www.w3.org/1999/xlink" xlink:title="White Sands National Monument" id="ABBRID0ELLAE" xlink:type="simple">WSNM</abbrev> C, crest of dunes near vegetation, <named-content xmlns:xlink="http://www.w3.org/1999/xlink" content-type="dwc:verbatimCoordinates" xlink:type="simple"><named-content content-type="geo-json" specific-use="{&#34;type&#34;:&#34;Point&#34;,&#34;coordinates&#34;:[-106.190300,32.761133]}" id="NCID0ESLAE" xlink:type="simple">32°45.668'N, 106°11.418'W</named-content></named-content>, 4,014’ 3 June 2008 (2 ♂), 10 August 2010 (4 ♂), <abbrev xmlns:xlink="http://www.w3.org/1999/xlink" xlink:title="White Sands National Monument" id="ABBRID0EXLAE" xlink:type="simple">WSNM</abbrev> D, interdunal veg., <named-content xmlns:xlink="http://www.w3.org/1999/xlink" content-type="dwc:verbatimCoordinates" xlink:type="simple"><named-content content-type="geo-json" specific-use="{&#34;type&#34;:&#34;Point&#34;,&#34;coordinates&#34;:[-106.180400,32.777000]}" id="NCID0E5LAE" xlink:type="simple">32°46.620'N, 106°10.824'W</named-content></named-content>, 4,008’ 19 May 2009 (2 ♂), 10 August 2010 (4 ♂), <abbrev xmlns:xlink="http://www.w3.org/1999/xlink" xlink:title="White Sands National Monument" id="ABBRID0EDMAE" xlink:type="simple">WSNM</abbrev> F, interdune vegetation, <named-content xmlns:xlink="http://www.w3.org/1999/xlink" content-type="dwc:verbatimCoordinates" xlink:type="simple"><named-content content-type="geo-json" specific-use="{&#34;type&#34;:&#34;Point&#34;,&#34;coordinates&#34;:[-106.180633,32.777383]}" id="NCID0EKMAE" xlink:type="simple">106°10.838'W, 32°46.643'N</named-content></named-content>, 4,008’ 19 May 2009 (1 ♂, 1♀ genitalia on slide <named-content xmlns:xlink="http://www.w3.org/1999/xlink" content-type="dwc:institutional_code" xlink:type="simple">USNM</named-content> 127,563), 10 August 2010 (1♂), 10 June 2013 (1♂), 19 May 2015 (3 ♂), 20 May 2015 (2 ♂), 5 Sept 2013 (3 ♂), 4 June 2016 (3♂), <abbrev xmlns:xlink="http://www.w3.org/1999/xlink" xlink:title="White Sands National Monument" id="ABBRID0EUMAE" xlink:type="simple">WSNM</abbrev> Z, interdune vegetation, <named-content xmlns:xlink="http://www.w3.org/1999/xlink" content-type="dwc:verbatimCoordinates" xlink:type="simple"><named-content content-type="geo-json" specific-use="{&#34;type&#34;:&#34;Point&#34;,&#34;coordinates&#34;:[-106.180986,32.778444]}" id="NCID0E2MAE" xlink:type="simple">32°46’42.4"N, 106°10'51.55"W</named-content></named-content>, 4,012’ 4 May 2016 (1♂), 4 June 2016 (1♂), 5 June 2016 (3 ♂, 1 ♂ genitalia on slide <named-content xmlns:xlink="http://www.w3.org/1999/xlink" content-type="dwc:institutional_code" xlink:type="simple">USNM</named-content> 127,556), 6 June 2016 (3 ♂, 1♀genitalia on slide <named-content xmlns:xlink="http://www.w3.org/1999/xlink" content-type="dwc:institutional_code" xlink:type="simple">USNM</named-content> 127,557), 7 June 2016 (4 ♂, 1 ♂ genitalia on slide <named-content xmlns:xlink="http://www.w3.org/1999/xlink" content-type="dwc:institutional_code" xlink:type="simple">USNM</named-content> 127,560). 10 June 2016 (5 ♂), 13 June 2016 (6 ♂, 1♀, ♀ genitalia on slide <named-content xmlns:xlink="http://www.w3.org/1999/xlink" content-type="dwc:institutional_code" xlink:type="simple">USNM</named-content> 127,558), The next 20 specimens were collected by Greg Forbes: vicinity of Admin. Building, <named-content xmlns:xlink="http://www.w3.org/1999/xlink" content-type="dwc:verbatimCoordinates" xlink:type="simple"><named-content content-type="geo-json" specific-use="{&#34;type&#34;:&#34;Point&#34;,&#34;coordinates&#34;:[-106.174083,32.779611]}" id="NCID0EXNAE" xlink:type="simple">32°46'46.60"N 106°10'26.70"W</named-content></named-content>, 4006’, 14 May 2009 (1♀, genitalia on slide E.H.M.721), Interdunes at W end Big Pedestal Rd. 2.5 mi SW Admin. Bldg. (= terminus Big Pedestal Rd.), <named-content xmlns:xlink="http://www.w3.org/1999/xlink" content-type="dwc:verbatimCoordinates" xlink:type="simple"><named-content content-type="geo-json" specific-use="{&#34;type&#34;:&#34;Point&#34;,&#34;coordinates&#34;:[-106.192833,32.758822]}" id="NCID0E6NAE" xlink:type="simple">32°45’31.76"N 106°11'34.20"W</named-content></named-content>, 4006’, 21 June 2007 (1♂). 22 June 2007 (1 ♂), 15 August 2007 (1♂), 11-12 May 2008 (1♂), 30 May 2008 (1♂), 11 June 2008 (2♂), 6 July 2008 (3♂), 17 July 2008 (1♂), 6 August 2008 (1♂, wings on slide E.H.M.726, hind leg on slide E.H.M.727). Ca. 100 m NE terminus Big Pedestal Rd. 22 June 2007 <!--PageBreak-->(1♂), 30 May 2008 (2♂), Storage area (= boneyard) <named-content xmlns:xlink="http://www.w3.org/1999/xlink" content-type="dwc:verbatimCoordinates" xlink:type="simple"><named-content content-type="geo-json" specific-use="{&#34;type&#34;:&#34;Point&#34;,&#34;coordinates&#34;:[-106.180239,32.778644]}" id="NCID0EJOAE" xlink:type="simple">32°46'43.12"N 106°10'48.86"W</named-content></named-content>, 4006’, 30 May 2008 (3♂), 6 July 2008 (1♂), 14 May 2009 (1♂ genitalia on slide E.H.M.713), Thirty specimens, all from within the dunes of White Sands National Monument were excluded from the type series because of poor conditions of the wings.</p></tp:treatment-sec><tp:treatment-sec sec-type="etymology" id="SECID0EOOAE"><title>Etymology.</title><p>The specific name of this species, <italic><tp:taxon-name><tp:taxon-name-part taxon-name-part-type="species">delindae</tp:taxon-name-part></tp:taxon-name></italic>, a noun in the genitive case, honors Delinda Mix for the support and encouragement she gave to her son, Steve Mix, who was interested in studying butterflies and moths as a young man. He maintains his interest in <tp:taxon-name><tp:taxon-name-part taxon-name-part-type="order">Lepidoptera</tp:taxon-name-part></tp:taxon-name>.</p></tp:treatment-sec><tp:treatment-sec sec-type="diagnosis" id="SECID0EDPAE"><title>Diagnosis.</title><p>The diagnostic features are the satiny-white wings with vague pale-gray markings, a small contrasting dark patch of scales near the middle, closer to the dorsal margin, of the forewing (Figs <xref ref-type="fig" rid="F1">1</xref>, <xref ref-type="fig" rid="F1">3</xref>, <xref ref-type="fig" rid="F3">15</xref>), The thorax and abdomen are velvety white. Abdominal tufts have gray-tipped scales. The posterior dorsal margin of the thorax has prominent semi-erect tufts of scales, the abdomen has two basal erect dorsal tufts of gray-tipped scales, and the posterior end of the abdomen has a prominent often semi-erect, furcate tuft of scales. In addition to the contrasting dark patches on the forewings, there are two tufts of semi-erect scales along the path of the postmedial line. The other fore wing markings are more or less contrasting three faint-gray lines, parallel to the outer margin in the postmedial area. The costa of the forewing of <italic><tp:taxon-name><tp:taxon-name-part taxon-name-part-type="genus">Givira</tp:taxon-name-part> <tp:taxon-name-part taxon-name-part-type="species">delindae</tp:taxon-name-part></tp:taxon-name></italic> may or may not have one, two, or three rows of costal and sub-costal tiny black spots. The markings of the hindwing are a series of parallel gray widened lines that are more conspicuous at the costal margin. Worn specimens are dull white shaded with gray, and most pinned specimens are greased and oily-gray in appearance. The abdomen is full of fatty tissue (obvious when dissected) hence the reason most pinned specimens are greasy. The forewings and hindwings of <italic><tp:taxon-name><tp:taxon-name-part taxon-name-part-type="genus">Givira</tp:taxon-name-part> <tp:taxon-name-part taxon-name-part-type="species">carla</tp:taxon-name-part></tp:taxon-name></italic> are white, without dark smudges and with three or four faint obscure pale-gray shades parallel to the outer margin (Fig. <xref ref-type="fig" rid="F1">5</xref>). The forewing of <italic><tp:taxon-name><tp:taxon-name-part taxon-name-part-type="genus">Givira</tp:taxon-name-part> <tp:taxon-name-part taxon-name-part-type="species">carla</tp:taxon-name-part></tp:taxon-name></italic> is not satiny white and has numerous small black spots. The post medial dark markings are brown on <italic><tp:taxon-name><tp:taxon-name-part taxon-name-part-type="genus">Givira</tp:taxon-name-part> <tp:taxon-name-part taxon-name-part-type="species">cornelia</tp:taxon-name-part></tp:taxon-name></italic>, and when compared to <italic><tp:taxon-name><tp:taxon-name-part taxon-name-part-type="genus">Givira</tp:taxon-name-part> <tp:taxon-name-part taxon-name-part-type="species">delindae</tp:taxon-name-part></tp:taxon-name></italic>, the postmedial line markings of <italic><tp:taxon-name><tp:taxon-name-part taxon-name-part-type="genus">Givira</tp:taxon-name-part> <tp:taxon-name-part taxon-name-part-type="species">cornelia</tp:taxon-name-part></tp:taxon-name></italic> are longer, when measured from near the tornal angle towards the costa. The wings of <italic><tp:taxon-name><tp:taxon-name-part taxon-name-part-type="genus">Givira</tp:taxon-name-part> <tp:taxon-name-part taxon-name-part-type="species">cornelia</tp:taxon-name-part></tp:taxon-name></italic> are overcast with a decidedly pale-brown tint thus <italic><tp:taxon-name><tp:taxon-name-part taxon-name-part-type="genus">Givira</tp:taxon-name-part> <tp:taxon-name-part taxon-name-part-type="species">cornelia</tp:taxon-name-part></tp:taxon-name></italic> is not used in further comparisons. The forewings of <italic><tp:taxon-name><tp:taxon-name-part taxon-name-part-type="genus">Givira</tp:taxon-name-part> <tp:taxon-name-part taxon-name-part-type="species">durangona</tp:taxon-name-part></tp:taxon-name></italic> are overcast with a gray tint from the post medial line to the outer margin (Fig. <xref ref-type="fig" rid="F1">7</xref>). The hindwings of <italic><tp:taxon-name><tp:taxon-name-part taxon-name-part-type="genus">Givira</tp:taxon-name-part> <tp:taxon-name-part taxon-name-part-type="species">durangona</tp:taxon-name-part></tp:taxon-name></italic> are overcast with gray. The male genitalia of <italic><tp:taxon-name><tp:taxon-name-part taxon-name-part-type="genus">Givira</tp:taxon-name-part> <tp:taxon-name-part taxon-name-part-type="species">delindae</tp:taxon-name-part></tp:taxon-name></italic>, <italic><tp:taxon-name><tp:taxon-name-part taxon-name-part-type="genus">Givira</tp:taxon-name-part> <tp:taxon-name-part taxon-name-part-type="species">carla</tp:taxon-name-part></tp:taxon-name></italic>, and <italic><tp:taxon-name><tp:taxon-name-part taxon-name-part-type="genus">Givira</tp:taxon-name-part> <tp:taxon-name-part taxon-name-part-type="species">durangona</tp:taxon-name-part></tp:taxon-name></italic> are closely similar in appearance. They are distinguished by subtle differences in shape and ratios of width to length of the valvae. The valvae of <italic><tp:taxon-name><tp:taxon-name-part taxon-name-part-type="genus">Givira</tp:taxon-name-part> <tp:taxon-name-part taxon-name-part-type="species">delindae</tp:taxon-name-part></tp:taxon-name></italic> are 1.22× as long as wide, and they are not noticeably curved dorsad (Fig. <xref ref-type="fig" rid="F2">9</xref>). The valvae of <italic><tp:taxon-name><tp:taxon-name-part taxon-name-part-type="genus">Givira</tp:taxon-name-part> <tp:taxon-name-part taxon-name-part-type="species">durangona</tp:taxon-name-part></tp:taxon-name></italic> are 1.25× as long as wide (Fig. <xref ref-type="fig" rid="F2">11</xref>), and they are slightly curved dorsad. The valvae of <italic><tp:taxon-name><tp:taxon-name-part taxon-name-part-type="genus">Givira</tp:taxon-name-part> <tp:taxon-name-part taxon-name-part-type="species">carla</tp:taxon-name-part></tp:taxon-name></italic> are 1.78× as long as wide (Fig. <xref ref-type="fig" rid="F2">10</xref>), and in comparison, they are noticeably curved dorsad.</p><fig id="F1" position="float" orientation="portrait"><label>Figures 1–8.</label><caption><p>
          <italic><tp:taxon-name><tp:taxon-name-part taxon-name-part-type="genus">Givira</tp:taxon-name-part></tp:taxon-name></italic> adults. <bold>1</bold> <italic><tp:taxon-name><tp:taxon-name-part taxon-name-part-type="genus">Givira</tp:taxon-name-part> <tp:taxon-name-part taxon-name-part-type="species">delindae</tp:taxon-name-part></tp:taxon-name></italic> Holotype ♂ upperside <bold>2</bold> <italic><tp:taxon-name><tp:taxon-name-part taxon-name-part-type="genus">Givira</tp:taxon-name-part> <tp:taxon-name-part taxon-name-part-type="species">delindae</tp:taxon-name-part></tp:taxon-name></italic> Holotype ♂ underside <bold>3</bold> <italic><tp:taxon-name><tp:taxon-name-part taxon-name-part-type="genus">Givira</tp:taxon-name-part> <tp:taxon-name-part taxon-name-part-type="species">delindae</tp:taxon-name-part></tp:taxon-name></italic> Allotype ♀ upperside <bold>4</bold> <italic><tp:taxon-name><tp:taxon-name-part taxon-name-part-type="genus">Givira</tp:taxon-name-part> <tp:taxon-name-part taxon-name-part-type="species">delindae</tp:taxon-name-part></tp:taxon-name></italic> Allotype ♀ underside <bold>5</bold> <italic><tp:taxon-name><tp:taxon-name-part taxon-name-part-type="genus">Givira</tp:taxon-name-part> <tp:taxon-name-part taxon-name-part-type="species">carla</tp:taxon-name-part></tp:taxon-name></italic> Holotype ♂ (photographed after dissection) upperside <bold>6</bold> <italic><tp:taxon-name><tp:taxon-name-part taxon-name-part-type="genus">Givira</tp:taxon-name-part> <tp:taxon-name-part taxon-name-part-type="species">carla</tp:taxon-name-part></tp:taxon-name></italic> Holotype ♂ underside <bold>7</bold> <italic><tp:taxon-name><tp:taxon-name-part taxon-name-part-type="genus">Givira</tp:taxon-name-part> <tp:taxon-name-part taxon-name-part-type="species">durangona</tp:taxon-name-part></tp:taxon-name></italic> Holotype ♂ (photographed after dissection) upperside <bold>8</bold> <italic><tp:taxon-name><tp:taxon-name-part taxon-name-part-type="genus">Givira</tp:taxon-name-part> <tp:taxon-name-part taxon-name-part-type="species">durangona</tp:taxon-name-part></tp:taxon-name></italic> Holotype ♂ underside.</p></caption><graphic xmlns:xlink="http://www.w3.org/1999/xlink" xlink:href="zookeys-655-141-g001.jpg" position="float" orientation="portrait" xlink:type="simple" id="oo_122351.jpg"/></fig><fig id="F2" position="float" orientation="portrait"><label>Figures 9–12.</label><caption><p>
          <italic><tp:taxon-name><tp:taxon-name-part taxon-name-part-type="genus">Givira</tp:taxon-name-part></tp:taxon-name></italic> genitalia <bold>9</bold> <italic><tp:taxon-name><tp:taxon-name-part taxon-name-part-type="genus">Givira</tp:taxon-name-part> <tp:taxon-name-part taxon-name-part-type="species">delindae</tp:taxon-name-part></tp:taxon-name></italic> ♂ Paratype <named-content xmlns:xlink="http://www.w3.org/1999/xlink" content-type="dwc:institutional_code" xlink:type="simple">USNM</named-content> slide 127,556 <bold>9a</bold> (genital capsule) <bold>9b</bold> (aedeagus) <bold>10</bold> <italic><tp:taxon-name><tp:taxon-name-part taxon-name-part-type="genus">Givira</tp:taxon-name-part> <tp:taxon-name-part taxon-name-part-type="species">carla</tp:taxon-name-part></tp:taxon-name></italic> Holotype ♂ <named-content xmlns:xlink="http://www.w3.org/1999/xlink" content-type="dwc:institutional_code" xlink:type="simple">USNM</named-content> slide 85,292 <bold>10a</bold> (genital capsule) <bold>10b</bold> (aedeagus) <bold>11</bold> <italic><tp:taxon-name><tp:taxon-name-part taxon-name-part-type="genus">Givira</tp:taxon-name-part> <tp:taxon-name-part taxon-name-part-type="species">durangona</tp:taxon-name-part></tp:taxon-name></italic> Holotype ♂ <named-content xmlns:xlink="http://www.w3.org/1999/xlink" content-type="dwc:institutional_code" xlink:type="simple">USNM</named-content> slide 85,295 <bold>11a</bold> (genital capsule) <bold>11b</bold> (aedeagus) <bold>12</bold> <italic><tp:taxon-name><tp:taxon-name-part taxon-name-part-type="genus">Givira</tp:taxon-name-part> <tp:taxon-name-part taxon-name-part-type="species">delindae</tp:taxon-name-part></tp:taxon-name></italic> ♀ genitalia Paratype <named-content xmlns:xlink="http://www.w3.org/1999/xlink" content-type="dwc:institutional_code" xlink:type="simple">USNM</named-content> slide 127,563.</p></caption><graphic xmlns:xlink="http://www.w3.org/1999/xlink" xlink:href="zookeys-655-141-g002.jpg" position="float" orientation="portrait" xlink:type="simple" id="oo_122352.jpg"/></fig><fig id="F3" position="float" orientation="portrait"><label>Figures 13–15.</label><caption><p>
          <italic><tp:taxon-name><tp:taxon-name-part taxon-name-part-type="genus">Givira</tp:taxon-name-part> <tp:taxon-name-part taxon-name-part-type="species">delindae</tp:taxon-name-part></tp:taxon-name></italic> <bold>13</bold> type locality <bold>14</bold> distribution <bold>15</bold> Adult resting on a branch of frosted mint (<italic><tp:taxon-name><tp:taxon-name-part taxon-name-part-type="genus">Poliomintha</tp:taxon-name-part> <tp:taxon-name-part taxon-name-part-type="species">incana</tp:taxon-name-part></tp:taxon-name></italic> (Torr.) A. Gray (<tp:taxon-name><tp:taxon-name-part taxon-name-part-type="family">Lamiaceae</tp:taxon-name-part></tp:taxon-name>)), a common shrub in the dunes.</p></caption><graphic xmlns:xlink="http://www.w3.org/1999/xlink" xlink:href="zookeys-655-141-g003.jpg" position="float" orientation="portrait" xlink:type="simple" id="oo_122353.jpg"/></fig></tp:treatment-sec><tp:treatment-sec sec-type="description" id="SECID0EL5AE"><title>Description.</title><p>
            <bold>Adult male</bold> (Figs <xref ref-type="fig" rid="F1">1</xref>, <xref ref-type="fig" rid="F1">2</xref>): Head. Front and vertex smooth, scales directed forward and ventrad, white, narrowly spatulate, semi-erect; palpi short, extending to just dorsad of clypeus, straight, basal and middle segments equal length, apical segment 0.25× length of second segment, all three segments with semi-erect scales, gypsum-colored, long erect cactus-spine scales scattered on all surfaces. Haustellum <!--PageBreak-->obscured in dense scaling. Eyes naked, a few black hair-like long scales directed towards base of forewing from lateral posterior margin of eye. Antennae bipectinate, each ramus = 1.7× width of antennal shaft. Rami gradually shorter towards terminus; <!--PageBreak-->dorsal surface white scales, ventral surface naked, densely setose. Thorax. Thoracic scales hair-like, erect, fuzzy in appearance, white, tegulae similar; underside, scales hair-like, erect, fuzzy in appearance, concolorous. Fore legs denwsely scaled, white, lateral surfaces with long shaggy scales, scattered dark-gray scales, hair-like, erect, fuzzy appearance, hind leg femur one terminal pair of spurs. Forewing: length 9.6–<!--PageBreak-->16.2 mm, mean = 12.5 mm, n = 82, satiny white, triangular shaped, rounded apex, contrasting black patch on medial line near dorsal margin, a second dark patch may be present on post-medial line. Post-medial line with two patches erect scales, one subcoastal and one above dorsal margin, medial and post-medial lines pale-gray, not contrasting; underside white, postmedial and sub-terminal lines gray, dorsal margin white with 8–10 short contrasting perpendicular gray bars, terminal line gray, broken, fringe alternating gray and white patches; Hindwing faintly pale-gray, triangular, apex rounded, alternating white and gray lines parallel to outer margin, not contrasting, terminal line broken-gray patches, fringe white; underside white shaded with gray, terminal line dark gray, broken. Abdomen. Dorsum white, scales erect, fuzzy in appearance, two basal tufts with gray-tipped scales, furcate tuft on last segment with gray-tipped scales. Ventral scales white, erect, fuzzy in appearance. Male Genitalia (Figs <xref ref-type="fig" rid="F2">9</xref>, <xref ref-type="fig" rid="F2">9a</xref>), Uncus, apex slightly widened, blunt, curved ventrally; tegumen A shaped, width equals length; valvae straight, narrowed apically, apex rounded, curved mesially near apex, short, length = 1.22× width at base, setose, dense near apex, saccular region set off by a shallow depression at base of valve, costa turned 90° mesially and extended at base; juxta posterior part flat, jagged posterior margin, anterior part trough shaped, narrowed to blunt point; vinculum broad, robust, apex produced to truncated process with rounded corners. Aedeagus cylindrical, a rounded longitudinal keel-like structure at 2/5 length from anterior end, slightly bent at position of keel; anterior end gradually wider from bend to anterior opening; posterior end abruptly flared immediately before terminus (like the mouthpiece of a brass musical instrument). <bold>Adult female</bold> (Figs <xref ref-type="fig" rid="F1">3</xref>, <xref ref-type="fig" rid="F1">4</xref>): Habitus like male. Forewing: length 15.1–16.5 mm, mean = 15.7 mm, n = 3. Antennae bipectinate, each rhamus = 1 × width of antennal shaft. Rhami shorter towards terminal end of antennae. Abdomen. S-8 heavily sclerotized, lateral margins parallel, posterior margin deeply concave. Genitalia (Fig. <xref ref-type="fig" rid="F2">12</xref>). Papilla analis short, rubbery, retracted into abdomen, as wide as long, rounded, membranous, setose; posterior apophysis short, due to withdrawn papilla analis appears to be anterior of anterior apophysis, sinuous, extends to caudal end of concavity in S-8, terminal end spoon shaped; anterior apophysis slender, sinuous, with lateral processes, posterior end Y shaped, extends caudad of end of concavity in S-8, terminal end sinuous, spoon shaped; T-8 short, weakly sclerotized, translucent, posterior margin with numerous processes appearing like a comb with widely-spaced spine-like teeth. Ostium bursae, anterior margin a sclerotized ring, posterior margin lightly sclerotized, opens into a funnel-shaped sinus vaginalis. Ostium-bursae heavily sclerotized, protruding, ductus bursae lightly sclerotized, short, narrowed at midpoint, a sharp dogleg to juncture with appendix bursae and corpus bursae, appendix bursae round sclerotized, at right angle to juncture with ductus bursae and corpus bursae; corpus bursae round, short, flattened, appressed against S-8, dorsal surface rugose, sclerotized ridges a complex reticulated network, appearing cage-like.</p></tp:treatment-sec><tp:treatment-sec sec-type="remarks" id="SECID0EX6AE"><title>Remarks.</title><p>This new species is placed in the genus <italic><tp:taxon-name><tp:taxon-name-part taxon-name-part-type="genus">Givira</tp:taxon-name-part></tp:taxon-name></italic> based on three character states as defined by <xref ref-type="bibr" rid="B1">Barnes and McDunnough (1911)</xref>. 1) presence of a cross vein be<!--PageBreak-->tween A<sub>1</sub> and A<sub>2</sub> of the forewing (near the tornus in <italic><tp:taxon-name><tp:taxon-name-part taxon-name-part-type="genus">Givira</tp:taxon-name-part> <tp:taxon-name-part taxon-name-part-type="species">delindae</tp:taxon-name-part></tp:taxon-name></italic>), 2) veins R and M<sub>1</sub> of the hindwing stalked, and 3) one pair of apical spurs.</p></tp:treatment-sec><tp:treatment-sec sec-type="biology" id="SECID0E3AAG"><title>Biology and distribution.</title><p>
            <italic><tp:taxon-name><tp:taxon-name-part taxon-name-part-type="genus">Givira</tp:taxon-name-part> <tp:taxon-name-part taxon-name-part-type="species">delindae</tp:taxon-name-part></tp:taxon-name></italic> occurs in White Sands National Monument, Otero County, New Mexico (Figs <xref ref-type="fig" rid="F3">13</xref>, <xref ref-type="fig" rid="F3">14</xref>). Several of the sample sites used for this study were not in the dunes. Only one specimen of <italic><tp:taxon-name><tp:taxon-name-part taxon-name-part-type="genus">Givira</tp:taxon-name-part> <tp:taxon-name-part taxon-name-part-type="species">delindae</tp:taxon-name-part></tp:taxon-name></italic> was seen at any <!--PageBreak-->sample site outside the dunes. The single specimen captured outside the dunes was at an incandescent light 300 meters east of the dunes at the Administration Building. The immature stages and the larval host are unknown.</p></tp:treatment-sec><ref-list><ref id="B1"><mixed-citation xmlns:xlink="http://www.w3.org/1999/xlink" xlink:type="simple">
          <person-group><name name-style="western"><surname>Barnes</surname><given-names>W</given-names></name><name name-style="western"><surname>McDunnough</surname><given-names>J</given-names></name></person-group> (<year>1911</year>) <article-title>Revision of the <tp:taxon-name><tp:taxon-name-part taxon-name-part-type="family">Cossidae</tp:taxon-name-part></tp:taxon-name> of North America.</article-title> <source>Contributions to the Natural History of <tp:taxon-name><tp:taxon-name-part taxon-name-part-type="order">Lepidoptera</tp:taxon-name-part></tp:taxon-name> of North America</source> <volume>1</volume>(<issue>1</issue>): <fpage>1</fpage>–<lpage>35</lpage>.</mixed-citation></ref></ref-list></tp:taxon-treatment>
